# Supplementary material for: Adaptive Protein Evolution in Animals and the Effective Population Size Hypothesis
Source: PLoS Genet. 2016 Jan 11;12(1):e1005774. doi: 10.1371/journal.pgen.1005774 (PMC4709115; doi:10.1371/journal.pgen.1005774)
Supplement: S1 Table — Pn, Ps, Dn, Ds refer to the total number of non-synonymous and synonymous SNPs and substitutions, respectively. Lpn, Lps, Ldn, Lds refer to the total number of non-synonymous and synonymous sites available in the within-species and between-species alignments, respectively. α_down and α_up refer to the confidence interval boundaries for α (and similarly for ωa). Estimates were obtained under the GammaExpo model. (XLS) [file pgen.1005774.s001.xls]

## Sheet: Feuille1
focal_species	sample_size	focal_ref	outgroup	outgroup_ref	SRA_ID	taxonomy	Pn	Lpn	Ps	Lps	Dn	Ldn	Ds	Lds	lnL	alpha	alpha_down	alpha_up	omegaA	omegaA_down	omegaA_up
Abatus_cordatus	8	[35]	Abatus_agassizi	[35]	NA	Echinodermata	449	271226	694	60084	1825	241562	1863	69347	-71.33	0.28	0.23	0.33	0.27	0.23	0.32
Allolobophora_chlorotica_L2	8	[35]	Aporrectodea_icterica	[35]	NA	Annelida	3953	621162	19739	132343	15920	528721	27171	152012	-107.36	0.73	0.71	0.74	0.43	0.42	0.44
Aptenodytes_patagonicus	10	[35]	Aptenodytes_forsteri	[63]	NA	Sauropsida	777	373000	1011	80893	331	333916	689	92666	-72.52	0.93	0.83	1.04	0.45	0.4	0.5
Armadillidium_vulgare	10	[35]	Armadillidium_nasatum	[35]	NA	Arthropoda	7239	2030400	24681	430279	21777	1839490	46264	507055	-130.24	0.73	0.71	0.74	0.34	0.34	0.35
Artemia_franciscana	10	[35]	Artemia_sinica	[35]	NA	Arthropoda	3618	1008130	8292	219661	11419	912697	39545	256823	-112.78	0.48	0.46	0.5	0.14	0.13	0.14
Caenorhabditis_brenneri	10	[35]	Caenorhabditis_sp.10	[35]	NA	Nematoda	120	73752.8	1530	15345	1335	65968.8	6762	18418	-75	0.83	0.78	0.89	0.16	0.15	0.17
Camponotus_ligniperdus	4	[35]	Camponotus_aethiops	[35]	NA	Arthropoda	991	1905400	1326	404583	22828	1771950	35138	478034	-69.38	0.32	0.3	0.33	0.21	0.2	0.22
Chelonoidis_nigra	5	[35]	Chelonoidis_carbonaria	[21]	NA	Sauropsida	528	356192	364	77816	1131	299198	2040	83638	-46.44	0.56	0.5	0.62	0.31	0.28	0.34
Chlorocebus_aethiops	4	[38]	Macaca_mulatta	[38]	NA	Mammalia	596	690443	1149	152616	1780	601796	4004	171046	-57.51	0.43	0.39	0.48	0.19	0.17	0.21
Ciona_intestinalis_A	10	[35]	Ciona_intestinalis_B	[35]	NA	Urochordata	788	301456	2239	63218	3768	279356	12782	74881	-95.16	0.5	0.47	0.54	0.15	0.14	0.16
Ciona_intestinalis_B	10	[35]	Ciona_intestinalis_A	[35]	NA	Urochordata	1837	260714	8410	52609	3382	248768	10894	66268	-107.06	0.76	0.73	0.8	0.24	0.23	0.25
Crepidula_fornicata	8	[35]	Crepidula_plana	[35]	NA	Mollusca	933	323721	6009	69838	9629	288457	27341	83340	-94.45	0.73	0.71	0.75	0.26	0.25	0.26
Culex_pipiens	10	[35]	Culex_torrentium	[35]	NA	Arthropoda	891	347530	10577	75380	1369	286640	8669	83536	-106.01	0.74	0.69	0.8	0.12	0.11	0.13
Echinocardium_cordatum_B2	7	[35]	Echinocardium_mediterraneum	[35]	NA	Echinodermata	3795	780352	23059	165789	16058	659509	48345	188123	-106.74	0.72	0.71	0.74	0.24	0.24	0.25
Echinocardium_mediterraneum	7	[35]	Echinocardium_cordatum_B2	[35]	NA	Echinodermata	2541	855894	8389	187579	16826	633718	47487	181004	-95.54	0.66	0.64	0.68	0.23	0.23	0.24
Emys_orbicularis	10	[35]	Trachemys_scripta	[35]	NA	Sauropsida	237	228600	691	50310	987	209067	1887	59469	-71.46	0.69	0.63	0.76	0.36	0.33	0.4
Eudyptes_moseleyi	4	[35]	Pygoscelis_papua	[this_study]	SRX1470185	Sauropsida	206	356952	528	77787	1084	299468	3181	83563	-47.76	0.86	0.8	0.92	0.29	0.27	0.31
Eulemur_coronatus	4	[38]	Eulemur_mongoz	[38]	NA	Mammalia	452	610938	901	134226	970	536758	2303	151307	-56.2	0.3	0.24	0.37	0.13	0.1	0.16
Eulemur_mongoz	4	[38]	Eulemur_coronatus	[38]	NA	Mammalia	317	568724	736	125542	842	499461	2119	141699	-52.77	0.39	0.32	0.46	0.15	0.13	0.18
Eunicella_cavolinii	8	[35]	Eunicella_verrucosa	[35]	NA	Cnidaria	2257	621791	5217	133720	1195	569686	2586	155834	-101.35	0.32	0.26	0.38	0.15	0.12	0.18
Galago_senegalensis	4	[38]	Nycticebus_coucang	[38]	NA	Mammalia	146	184187	292	39935	1994	157551	4267	43518	-50.29	0.29	0.24	0.33	0.13	0.11	0.16
Halictus_scabiosae	11	[35]	Halictus_simplex	[this_study]	SRX1470188	Arthropoda	364	683201	1007	146372	5530	610797	7515	167169	-82.53	0.68	0.66	0.71	0.5	0.48	0.52
Hippocampus_guttulatus	6	[35]	Hippocampus_kuda	[35]	NA	Teleostei	1605	2086230	2167	463624	17377	1885130	28850	540452	-79.75	0.23	0.22	0.25	0.14	0.13	0.15
Homo_sapiens	4	[38]	Pan_troglodytes	[38]	NA	Mammalia	367	625083	487	138675	1204	534416	1979	152170	-53.15	0.24	0.18	0.29	0.14	0.11	0.18
Lepus_granatensis	10	[35]	Lepus_americanus	[62]	NA	Mammalia	278	227916	698	50718	487	186617	1014	53803	-74.88	0.77	0.68	0.86	0.37	0.33	0.41
Lineus_longissimus	4	[35]	Lineus_ruber	[35]	NA	Nemertea	2379	1208370	10880	257981	52453	1119410	112525	310725	-72.55	0.73	0.73	0.74	0.34	0.34	0.35
Macaca_mulatta	4	[38]	Chlorocebus_aethiops	[38]	NA	Mammalia	572	686735	1144	151734	1601	591354	3863	168390	-62.5	0.24	0.19	0.29	0.1	0.08	0.12
Melitaea_cinxia	10	[35]	Melitaea_didyma	[35]	NA	Arthropoda	1579	279912	8323	58406	4535	261279	10884	71880	-136.36	0.67	0.64	0.7	0.28	0.27	0.29
Messor_barbarus	10	[35]	Messor_structor	[this_study]	SRX1470199	Arthropoda	4239	3122660	12960	679566	14575	2838590	30426	793348	-110.83	0.69	0.67	0.7	0.33	0.32	0.34
Microtus_arvalis	7	[35]	Microtus_glareolus	[this_study]	SRX1470201	Mammalia	3328	1611880	10759	361114	13089	1482280	38940	432574	-99.23	0.6	0.58	0.62	0.2	0.19	0.21
Mytilus_galloprovincialis	6	[35]	Mytilus_californianus	[35]	NA	Mollusca	4561	1154340	21314	238284	19434	1053690	55415	284224	-91.43	0.7	0.68	0.71	0.24	0.24	0.25
Necora_puber	8	[35]	Carcinus_aestuarii	[35]	NA	Arthropoda	1412	1685810	6609	381387	38796	1495890	109034	439985	-94.64	0.64	0.63	0.65	0.23	0.22	0.23
Nycticebus_coucang	4	[38]	Galago_senegalensis	[38]	NA	Mammalia	174	268037	292	58534	2831	204698	5715	57022	-49.85	0.18	0.14	0.22	0.09	0.07	0.11
Ophioderma_longicauda_L1	5	[35]	Ophioderma_longicauda_L3	[35]	NA	Echinodermata	1653	366727	3299	80566	1188	331593	1637	94071	-59.68	0.73	0.67	0.79	0.53	0.49	0.57
Ostrea_edulis	10	[35]	Ostrea_chilensis	[35]	NA	Mollusca	483	263025	997	55379	2949	237616	4341	63845	-85.46	0.51	0.47	0.55	0.34	0.32	0.37
Pan_troglodytes	4	[38]	Homo_sapiens	[38]	NA	Mammalia	935	612241	1705	135232	1241	540893	2042	153409	-57.5	0.34	0.29	0.4	0.21	0.18	0.24
Parus_caeruleus	10	[35]	Parus_major	[63]	NA	Sauropsida	444	187707	826	40882	872	165201	1747	46681	-77.1	0.93	0.87	1	0.47	0.43	0.5
Physa_acuta	10	[35]	Physa_gyrina	[35]	NA	Mollusca	1275	406514	7658	85112	3899	375106	11766	102500	-102.43	0.62	0.59	0.66	0.21	0.2	0.22
Propithecus_coquereli	4	[38]	Varecia_variegata_variegata	[38]	NA	Mammalia	640	500713	2062	109226	4481	424292	9949	118843	-58.29	0.75	0.72	0.78	0.34	0.32	0.35
Reticulitermes_grassei	9	[35]	Reticulitermes_flavipes	[35]	NA	Arthropoda	1556	2443460	2225	539328	6858	2290660	8930	650993	-102.99	0.51	0.49	0.54	0.39	0.37	0.41
Sepia_officinalis	10	[35]	Sepiella_japonica	[this_study]	SRX1470203	Mollusca	629	1243320	1799	268247	7641	1064230	16432	293023	-91.42	0.62	0.6	0.65	0.29	0.28	0.3
Thymelicus_lineola	5	[35]	Thymelicus_sylvestris	[35]	NA	Arthropoda	10348	4165120	64048	894357	47495	3513570	170502	993459	-82.88	0.68	0.67	0.69	0.19	0.19	0.19
Thymelicus_sylvestris	7	[35]	Thymelicus_lineola	[35]	NA	Arthropoda	11382	4124700	53598	887170	47952	3479730	168797	978143	-115.87	0.66	0.65	0.67	0.19	0.18	0.19
Varecia_variegata_variegata	4	[38]	Propithecus_coquereli	[38]	NA	Mammalia	438	446012	1166	98205	3923	373073	8716	105667	-58.92	0.58	0.55	0.61	0.26	0.25	0.28
